# Supplementary material for: The Tumor Immune Microenvironment in Primary CNS Neoplasms: A Review of Current Knowledge and Therapeutic Approaches
Source: Int J Mol Sci. 2023 Jan 19;24(3):2020. doi: 10.3390/ijms24032020 (PMC9917056; doi:10.3390/ijms24032020)
Supplement: Supplementary file 1 [file ijms-24-02020-s001.zip]

Archive with 1 entries (1 files):
- ijms-2058144-supplementary.pdf
